# Supplementary material for: Sulfonated Graphene Oxide Doped Imidazolium-Functionalized PVDF Ion Exchange Membrane with Enhanced Ion Conductivity
Source: Membranes (Basel). 2026 Jan 31;16(2):55. doi: 10.3390/membranes16020055 (PMC12943753; doi:10.3390/membranes16020055)
Supplement: Supplementary file 1 [file membranes-16-00055-s001.zip]

Archive with 1 entries (1 files):
- membranes-4102320-supplementary.pdf
